# Supplementary material for: A Proposed Framework for Ranking and Prioritizing Food Safety Risks in Low Resource Settings Using Foodborne Disease Burden Metrics: A Case Study in Ethiopia
Source: J Food Prot. 2025 Jun 23;88(7):100525. doi: 10.1016/j.jfp.2025.100525 (PMC12548780; doi:10.1016/j.jfp.2025.100525)
Supplement: Supplementary Appendix D [file mmc4.zip]

Archive with 1 entries (1 files):
- AppendixDRiskPrioritizationSunburstFinal.xlsm
