# Supplementary material for: A Proposed Framework for Ranking and Prioritizing Food Safety Risks in Low Resource Settings Using Foodborne Disease Burden Metrics: A Case Study in Ethiopia
Source: J Food Prot. 2025 Jun 23;88(7):100525. doi: 10.1016/j.jfp.2025.100525 (PMC12548780; doi:10.1016/j.jfp.2025.100525)
Supplement: Supplementary Appendix D [file mmc4.zip › AppendixDRiskPrioritizationSunburstFinal.xlsm]

## Sheet: Vegetables
Data used to generate Figure 4. Relative impacts of Supply Chain Control Points in the vegetable value chain on estimated foodborne deaths
VALUE CHAIN	Vegetables
TOTAL POINTS	10
Data on deaths associated with three types of pathogens in Ethiopia
RISK METRIC	Deaths	1560	235	125
Stakeholder weightings of impact of SCCP on foodborne deaths
STEP	CCP	Anthroponotic	Zoonotic	Chemical
Farm	Agricultural Water	2	2	10
Harvest	Sanitation	1	1.5	0
Harvest	Worker Hygiene	1.5	1.5	0
Transport	Clean Vehicles	1.5	1	0
Transport	Sanitizing Vehicles & containers	1.5	1	0
Markets	Improved Infrastructure*	1.5	2	0
Household-consumer	Education	1	1	0
TOTAL		10	10	10
Transposed data and deaths attributable to each supply chain control point used to create sunburst graphic
STEP	CCP	Attribute	Value	DEATHS	WEIGHTED DEATHS
Farm	Agricultural Water	Anthroponotic	2	1560	3120
Farm	Agricultural Water	Zoonotic	2	235	470
Farm	Agricultural Water	Chemical	10	125	1250
Harvest	Sanitation	Anthroponotic	1	1560	1560
Harvest	Sanitation	Zoonotic	1.5	235	352.5
Harvest	Sanitation	Chemical	0	125	0
Harvest	Worker Hygiene	Anthroponotic	1.5	1560	2340
Harvest	Worker Hygiene	Zoonotic	1.5	235	352.5
Harvest	Worker Hygiene	Chemical	0	125	0
Transport	Clean Vehicles	Anthroponotic	1.5	1560	2340
Transport	Clean Vehicles	Zoonotic	1	235	235
Transport	Clean Vehicles	Chemical	0	125	0
Transport	Sanitizing Vehicles & containers	Anthroponotic	1.5	1560	2340
Transport	Sanitizing Vehicles & containers	Zoonotic	1	235	235
Transport	Sanitizing Vehicles & containers	Chemical	0	125	0
Markets	Improved Infrastructure*	Anthroponotic	1.5	1560	2340
Markets	Improved Infrastructure*	Zoonotic	2	235	470
Markets	Improved Infrastructure*	Chemical	0	125	0
Household-consumer	Education	Anthroponotic	1	1560	1560
Household-consumer	Education	Zoonotic	1	235	235
Household-consumer	Education	Chemical	0	125	0

## Sheet: Dairy
Data used to generate Figure 5. Relative impacts of Supply Chain Control Points in the dairy value chain on estimated foodborne deaths
VALUE CHAIN	Dairy
TOTAL POINTS	10
Data on deaths associated with three types of pathogens in Ethiopia
RISK METRIC	Deaths	1478	371	13
Stakeholder weightings of impact of SCCP on foodborne deaths
STEP	CCP	Anthroponotic	Zoonotic	Chemical
Farm	Feed and water	0	0	5
Farm	Pre-milking	2	2	0
Farm	Post-milking	0.5	0	0
Collector	Collector quality check	2	2	2.5
Collector	Collector cold transport	0.5	0.5	0
Supplier	Supplier cold transport	0.5	0.5	0
Processor	Processor raw material	1	1	2.5
Processor	Pasteurization	2	2	0
Vendor	Vendor cold transport	0.5	1	0
Household	Consumer storage and handling	1	1	0
TOTAL		10	10	10
Transposed data and deaths attributable to each supply chain control point used to create sunburst graphic
STEP	CCP	Attribute	Value	DEATHS	WEIGHTED DEATHS
Farm	Feed and water	Anthroponotic	0	1478	0
Farm	Feed and water	Zoonotic	0	371	0
Farm	Feed and water	Chemical	5	13	65
Farm	Pre-milking	Anthroponotic	2	1478	2956
Farm	Pre-milking	Zoonotic	2	371	742
Farm	Pre-milking	Chemical	0	13	0
Farm	Post-milking	Anthroponotic	0.5	1478	739
Farm	Post-milking	Zoonotic	0	371	0
Farm	Post-milking	Chemical	0	13	0
Collector	Collector quality check	Anthroponotic	2	1478	2956
Collector	Collector quality check	Zoonotic	2	371	742
Collector	Collector quality check	Chemical	2.5	13	32.5
Collector	Collector cold transport	Anthroponotic	0.5	1478	739
Collector	Collector cold transport	Zoonotic	0.5	371	185.5
Collector	Collector cold transport	Chemical	0	13	0
Supplier	Supplier cold transport	Anthroponotic	0.5	1478	739
Supplier	Supplier cold transport	Zoonotic	0.5	371	185.5
Supplier	Supplier cold transport	Chemical	0	13	0
Processor	Processor raw material	Anthroponotic	1	1478	1478
Processor	Processor raw material	Zoonotic	1	371	371
Processor	Processor raw material	Chemical	2.5	13	32.5
Processor	Pasteurization	Anthroponotic	2	1478	2956
Processor	Pasteurization	Zoonotic	2	371	742
Processor	Pasteurization	Chemical	0	13	0
Vendor	Vendor cold transport	Anthroponotic	0.5	1478	739
Vendor	Vendor cold transport	Zoonotic	1	371	371
Vendor	Vendor cold transport	Chemical	0	13	0
Household	Consumer storage and handling	Anthroponotic	1	1478	1478
Household	Consumer storage and handling	Zoonotic	1	371	371
Household	Consumer storage and handling	Chemical	0	13	0

## Sheet: Poultry
Data used to generate Figure 6. Relative impacts of Supply Chain Control Points in the poultry and egg value chain on estimated foodborne deaths
VALUE CHAIN	Poultry
TOTAL POINTS	10
Data on deaths associated with three types of pathogens in Ethiopia
RISK METRIC	Deaths	1195	911	6
Stakeholder weightings of impact of SCCP on foodborne deaths
STEP	CCP	Anthroponotic	Zoonotic	Chemical
All	Water Quality	2	0.2	2
All	Sanitation & Hygiene	3	1	0.5
Farm	Seed stock quality	0	2	0.5
Farm	Feed quality	0	0	3
Farm	Feed Storage	0.2	0.2	3
Farm	Vaccines/drugs	0	0	0
Farm	Housing/bedding	0.2	0.2	0.5
Farm	Equipment	0.2	0	0
Processing	Slaughter	0.5	1	0
Processing	Egg collection	0.5	0.2	0
Processing	Egg packaging	0.5	0	0
Storage	Egg	0.2	0.2	0
Storage	Meat	0.2	0.4	0
Transport	Temperature	0	0.2	0
Transport	Vehicles/Containers	0	0.2	0
Market/Retail	Temperature	0	0.2	0
Market/Retail	Live birds	0	2	0.5
Market/Retail	Eggs	0.5	1	0
Household-consumer	Cooking	1	0.5	0
Household-consumer	Cross-contamination	1	0.5	0
TOTAL		10	10	10
Transposed data and deaths attributable to each supply chain control point used to create sunburst graphic
STEP	CCP	Attribute	Value	DEATHS	WEIGHTED DEATHS
All	Water Quality	Anthroponotic	2	1195	2390
All	Water Quality	Zoonotic	0.2	911	182.2
All	Water Quality	Chemical	2	6	12
All	Sanitation & Hygiene	Anthroponotic	3	1195	3585
All	Sanitation & Hygiene	Zoonotic	1	911	911
All	Sanitation & Hygiene	Chemical	0.5	6	3
Farm	Seed stock quality	Anthroponotic	0	1195	0
Farm	Seed stock quality	Zoonotic	2	911	1822
Farm	Seed stock quality	Chemical	0.5	6	3
Farm	Feed quality	Anthroponotic	0	1195	0
Farm	Feed quality	Zoonotic	0	911	0
Farm	Feed quality	Chemical	3	6	18
Farm	Feed Storage	Anthroponotic	0.2	1195	239
Farm	Feed Storage	Zoonotic	0.2	911	182.2
Farm	Feed Storage	Chemical	3	6	18
Farm	Vaccines/drugs	Anthroponotic	0	1195	0
Farm	Vaccines/drugs	Zoonotic	0	911	0
Farm	Vaccines/drugs	Chemical	0	6	0
Farm	Housing/bedding	Anthroponotic	0.2	1195	239
Farm	Housing/bedding	Zoonotic	0.2	911	182.2
Farm	Housing/bedding	Chemical	0.5	6	3
Farm	Equipment	Anthroponotic	0.2	1195	239
Farm	Equipment	Zoonotic	0	911	0
Farm	Equipment	Chemical	0	6	0
Processing	Slaughter	Anthroponotic	0.5	1195	597.5
Processing	Slaughter	Zoonotic	1	911	911
Processing	Slaughter	Chemical	0	6	0
Processing	Egg collection	Anthroponotic	0.5	1195	597.5
Processing	Egg collection	Zoonotic	0.2	911	182.2
Processing	Egg collection	Chemical	0	6	0
Processing	Egg packaging	Anthroponotic	0.5	1195	597.5
Processing	Egg packaging	Zoonotic	0	911	0
Processing	Egg packaging	Chemical	0	6	0
Storage	Egg	Anthroponotic	0.2	1195	239
Storage	Egg	Zoonotic	0.2	911	182.2
Storage	Egg	Chemical	0	6	0
Storage	Meat	Anthroponotic	0.2	1195	239
Storage	Meat	Zoonotic	0.4	911	364.4
Storage	Meat	Chemical	0	6	0
Transport	Temperature	Anthroponotic	0	1195	0
Transport	Temperature	Zoonotic	0.2	911	182.2
Transport	Temperature	Chemical	0	6	0
Transport	Vehicles/Containers	Anthroponotic	0	1195	0
Transport	Vehicles/Containers	Zoonotic	0.2	911	182.2
Transport	Vehicles/Containers	Chemical	0	6	0
Market/Retail	Temperature	Anthroponotic	0	1195	0
Market/Retail	Temperature	Zoonotic	0.2	911	182.2
Market/Retail	Temperature	Chemical	0	6	0
Market/Retail	Live birds	Anthroponotic	0	1195	0
Market/Retail	Live birds	Zoonotic	2	911	1822
Market/Retail	Live birds	Chemical	0.5	6	3
Market/Retail	Eggs	Anthroponotic	0.5	1195	597.5
Market/Retail	Eggs	Zoonotic	1	911	911
Market/Retail	Eggs	Chemical	0	6	0
Household-consumer	Cooking	Anthroponotic	1	1195	1195
Household-consumer	Cooking	Zoonotic	0.5	911	455.5
Household-consumer	Cooking	Chemical	0	6	0
Household-consumer	Cross-contamination	Anthroponotic	1	1195	1195
Household-consumer	Cross-contamination	Zoonotic	0.5	911	455.5
Household-consumer	Cross-contamination	Chemical	0	6	0

## Sheet: Beef
Data used to generate Figure 7. Relative impacts of Supply Chain Control Points in the beef and small ruminant meat value chain on estimated foodborne deaths
VALUE CHAIN	Beef
TOTAL POINTS	10
Data on deaths associated with three types of pathogens in Ethiopia
RISK METRIC	Deaths	1841	401	19
Stakeholder weightings of impact of SCCP on foodborne deaths
STEP	CCP	Anthroponotic	Zoonotic	Chemical
Farm	Feeding	0	0	5
Farm	Vaccination	0	0	0
Abatoir	Antemortem inspection	0	2	0
Abatoir	Post-mortem inspection	0	2	0
Abatoir	Washing carcass	2	1.5	5
Abatoir	Cold storage at slaughter	1	0.5	0
Transport	Transportation of carcass	2	1	0
Retail	Storage at butcher	3	1.5	0
Household	Storage at consumer home	1	0.5	0
Household	Cooking at home	1	1	0
TOTAL		10	10	10
Transposed data and deaths attributable to each supply chain control point used to create sunburst graphic
STEP	CCP	Attribute	Value	DEATHS	WEIGHTED DEATHS
Farm	Feeding	Anthroponotic	0	1841	0
Farm	Feeding	Zoonotic	0	401	0
Farm	Feeding	Chemical	5	19	95
Farm	Vaccination	Anthroponotic	0	1841	0
Farm	Vaccination	Zoonotic	0	401	0
Farm	Vaccination	Chemical	0	19	0
Abattoir	Antemortem inspection	Anthroponotic	0	1841	0
Abattoir	Antemortem inspection	Zoonotic	2	401	802
Abattoir	Antemortem inspection	Chemical	0	19	0
Abattoir	Post-mortem inspection	Anthroponotic	0	1841	0
Abattoir	Post-mortem inspection	Zoonotic	2	401	802
Abattoir	Post-mortem inspection	Chemical	0	19	0
Abattoir	Washing carcass	Anthroponotic	2	1841	3682
Abattoir	Washing carcass	Zoonotic	1.5	401	601.5
Abattoir	Washing carcass	Chemical	5	19	95
Abattoir	Cold storage at slaughter	Anthroponotic	1	1841	1841
Abattoir	Cold storage at slaughter	Zoonotic	0.5	401	200.5
Abattoir	Cold storage at slaughter	Chemical	0	19	0
Transport	Transportation of carcass	Anthroponotic	2	1841	3682
Transport	Transportation of carcass	Zoonotic	1	401	401
Transport	Transportation of carcass	Chemical	0	19	0
Retail	Storage at butcher	Anthroponotic	3	1841	5523
Retail	Storage at butcher	Zoonotic	1.5	401	601.5
Retail	Storage at butcher	Chemical	0	19	0
Household	Storage at consumer home	Anthroponotic	1	1841	1841
Household	Storage at consumer home	Zoonotic	0.5	401	200.5
Household	Storage at consumer home	Chemical	0	19	0
Household	Cooking at home	Anthroponotic	1	1841	1841
Household	Cooking at home	Zoonotic	1	401	401
Household	Cooking at home	Chemical	0	19	0
